# Supplementary material for: TOXiTAXi: a web resource for toxicity of Bacillus thuringiensis protein compositions towards species of various taxonomic groups
Source: Sci Rep. 2020 Nov 13;10:19767. doi: 10.1038/s41598-020-75932-7 (PMC7666212; doi:10.1038/s41598-020-75932-7)
Supplement: Supplementary file 1 — Supplementary Information. [file 41598_2020_75932_MOESM1_ESM.xlsx]

## Sheet: Suppl. 1
	Scientific Reports
	TOXiTAXi: a web resource for toxicity of Bacillus thuringiensis protein compositions towards species of various taxonomic groups
	Jakub Baranek1*, Bartłomiej Pogodziński2, Norbert Szipluk1, Andrzej Zielezinski2
	1Department of Microbiology, Faculty of Biology, Adam Mickiewicz University in Poznan, Uniwersytetu Poznanskiego 6, 61-614, Poznan, Poland
	2Department of Computational Biology, Faculty of Biology, Adam Mickiewicz University in Poznan, Uniwersytetu Poznanskiego 6, 61-614, Poznan, Poland
	* Corresponding author: Jakub Baranek; jakbar@amu.edu.pl; +48 61 829 59 36
	Supplementary dataset 1. List of Bt toxin combinations bioassayd so far along with details on tested species and the indicated combinatorial effects.
	TOXIN COMBINATION (TOTAL 118)	NUMBER OF SPECIES TESTED	TARGET SPECIES	FAMILY	ORDER	INTERACTION
						ANTAGONISTIC	ADDITIVE	SYNERGISTIC
	Cry1Aa + Cry1Ab + Cry1Ac	1	Epinotia aporema	Tortricidae	Lepidoptera	Sauka et al., 2007
	Cry1Aa + Cry1Ab	6	Chilo partellus	Crambidae	Lepidoptera		Sharma et al., 2010
			Chilo suppressalis	Crambidae	Lepidoptera			Gao et al., 2010
			Epinotia aporema	Tortricidae	Lepidoptera		Sauka et al., 2007
			Helicoverpa armigera	Noctuidae	Lepidoptera	Li and Bouwer, 2014
			Lymantria dispar	Lymantriidae	Lepidoptera	Lee et al., 1996
			Sesamia inferens	Noctuidae	Lepidoptera			Gao et al., 2010
	Cry1Aa + Cry1Ac	5	Chilo partellus	Crambidae	Lepidoptera			Sharma et al., 2010
			Epinotia aporema	Tortricidae	Lepidoptera	Sauka et al., 2007	Sauka et al., 2007
			Helicoverpa armigera	Noctuidae	Lepidoptera		Li and Bouwer, 2014
			Lymantria dispar	Lymantriidae	Lepidoptera			Lee et al., 1996
	Cry1Aa + Cry1C	2	Helicoverpa armigera	Noctuidae	Lepidoptera			Xue et al., 2005
			Spodoptera exigua	Noctuidae	Lepidoptera			Xue et al., 2005
	Cry1Aa + Cry1Ca	3	Chilo suppressalis	Crambidae	Lepidoptera			Gao et al., 2010
			Helicoverpa armigera	Noctuidae	Lepidoptera		Li and Bouwer, 2014
			Sesamia inferens	Noctuidae	Lepidoptera	Gao et al., 2010
	Cry1Aa + Cry2Aa	1	Helicoverpa armigera	Noctuidae	Lepidoptera		Li and Bouwer, 2014
	Cry1Aa + Cry9Aa	1	Helicoverpa armigera	Noctuidae	Lepidoptera		Li and Bouwer, 2014
	Cry1Aa + Cry9Ca	1	Choristoneura fumiferana	Tortricidae	Lepidoptera		Pang et al., 2002
	Cry1Aa + Vip3Aa	5	Anticarsia gemmatalis	Noctuidae	Lepidoptera	Crialesi et al., 2014
			Chrysodeixis includens	Noctuidae	Lepidoptera	Crialesi et al., 2014
			Grapholita molesta	Tortricidae	Lepidoptera	Ricietto et al., 2016		Ricietto et al., 2016
			Heliothis virescens	Noctuidae	Lepidoptera		Lemes et al., 2014
	Cry1Aa + Vip3Ae	4	Anticarsia gemmatalis	Noctuidae	Lepidoptera	Crialesi et al., 2014
			Chrysodeixis includens	Noctuidae	Lepidoptera		Crialesi et al., 2014	Crialesi et al., 2014
			Heliothis virescens	Noctuidae	Lepidoptera		Lemes et al., 2014
	Cry1Aa + Vip3Af	3	Anticarsia gemmatalis	Noctuidae	Lepidoptera	Crialesi et al., 2014
			Chrysodeixis includens	Noctuidae	Lepidoptera	Crialesi et al., 2014
			Heliothis virescens	Noctuidae	Lepidoptera	Lemes et al., 2014
	Cry1Ab + Cry1Ac	7	Chilo partellus	Crambidae	Lepidoptera			Sharma et al., 2010
			Chilo suppressalis	Crambidae	Lepidoptera			Gao et al., 2010
			Epinotia aporema	Tortricidae	Lepidoptera	Sauka et al., 2007	Sauka et al., 2007
			Helicoverpa armigera	Noctuidae	Lepidoptera		Li and Bouwer, 2014
			Lymantria dispar	Lymantriidae	Lepidoptera		Lee et al., 1996
			Sesamia inferens	Noctuidae	Lepidoptera	Gao et al., 2010
	Cry1Ab + Cry1Ba + Cry1Da	1	Epinotia aporema	Tortricidae	Lepidoptera		Sauka et al., 2007
	Cry1Ab + Cry1Ba	2	Chilo suppressalis	Crambidae	Lepidoptera			Gao et al., 2010
			Sesamia inferens	Noctuidae	Lepidoptera	Gao et al., 2010
	Cry1Ab + Cry1C	1	Plutella xylostella	Plutellidae	Lepidoptera			Mittal et al., 2007
	Cry1Ab + Cry1Ca	3	Chilo suppressalis	Crambidae	Lepidoptera			Gao et al., 2010
			Helicoverpa armigera	Noctuidae	Lepidoptera			Li and Bouwer, 2014
			Sesamia inferens	Noctuidae	Lepidoptera	Gao et al., 2010
	Cry1Ab + Cry1F + eCry3.1Ab + mCry3A + Vip3Aa	2	Leptinotarsa decemlineata	Chrysomelidae	Coleoptera		Graser et al., 2017
			Ostrinia nubilalis	Crabmidae	Lepidoptera		Graser et al., 2017
	Cry1Ab + Cry1F + Vip3Aa	2	Ostrinia nubilalis	Crabmidae	Lepidoptera		Graser et al., 2017
			Spodoptera frugiperda	Noctuidae	Lepidoptera		Graser et al., 2017
	Cry1Ab + Cry2Aa	1	Helicoverpa armigera	Noctuidae	Lepidoptera		Li and Bouwer, 2014
	Cry1Ab + Cry2Ab + Vip3Aa	1	Spodoptera frugiperda	Noctuidae	Lepidoptera			Soares Figueiredo et al., 2019
	Cry1Ab + Cry2Ab	1	Spodoptera frugiperda	Noctuidae	Lepidoptera			Soares Figueiredo et al., 2019
	Cry1Ab + Cry9A	1	Plutella xylostella	Plutellidae	Lepidoptera		Mittal et al., 2007
	Cry1Ab + Cry9Aa	1	Helicoverpa armigera	Noctuidae	Lepidoptera		Li and Bouwer, 2014
	Cry1Ab + Cry9Ca	1	Choristoneura fumiferana	Tortricidae	Lepidoptera		Pang et al., 2002
	Cry1Ab + mCry3A	2	Leptinotarsa decemlineata	Chrysomelidae	Coleoptera		Raybould et al., 2012
			Ostrinia nubilalis	Crabmidae	Lepidoptera		Raybould et al., 2012
	Cry1Ab + Vip3Aa	4	Anticarsia gemmatalis	Noctuidae	Lepidoptera			Crialesi et al., 2014
			Chrysodeixis includens	Noctuidae	Lepidoptera	Crialesi et al., 2014
			Mythimna separata	Noctuidae	Lepidoptera			Yang et al., 2018
			Spodoptera frugiperda	Noctuidae	Lepidoptera			Soares Figueiredo et al., 2019
	Cry1Ab + Vip3Ae	2	Anticarsia gemmatalis	Noctuidae	Lepidoptera		Crialesi et al., 2014	Crialesi et al., 2014
			Chrysodeixis includens	Noctuidae	Lepidoptera	Crialesi et al., 2014
	Cry1Ab + Vip3Af	2	Anticarsia gemmatalis	Noctuidae	Lepidoptera	Crialesi et al., 2014	Crialesi et al., 2014
			Chrysodeixis includens	Noctuidae	Lepidoptera	Crialesi et al., 2014
	Cry1Ab + Vip3Ca	1	Mythimna separata	Noctuidae	Lepidoptera		Yang et al., 2018
	Cry1Ab + Cry2Aa	2	Ephestia kuehniella	Pyralidae	Lepidoptera	Azizoglu et al., 2016
			Plodia interpunctella	Pyralidae	Lepidoptera	Azizoglu et al., 2016
	Cry1AbMod + Cry1Ac + Cry2Ab	1	Pectinophora gossypiella	Gelechiidae	Lepidoptera		Tabashnik et al., 2013	Tabashnik et al., 2013
	Cry1AbMod + Cry1Ac	1	Pectinophora gossypiella	Gelechiidae	Lepidoptera	Tabashnik et al., 2013	Tabashnik et al., 2013	Tabashnik et al., 2013
	Cry1AbMod + Cry2Ab	1	Pectinophora gossypiella	Gelechiidae	Lepidoptera		Tabashnik et al., 2013	Tabashnik et al., 2013
	Cry1Ac + Cry1B	1	Leucoptera coffeella	Lyonetiidae	Lepidoptera		Filho et al., 1998
	Cry1Ac + Cry1Ba	2	Chilo suppressalis	Crambidae	Lepidoptera			Gao et al., 2010
			Sesamia inferens	Noctuidae	Lepidoptera	Gao et al., 2010
	Cry1Ac + Cry1Ca	3	Chilo suppressalis	Crambidae	Lepidoptera			Gao et al., 2010
			Helicoverpa armigera	Noctuidae	Lepidoptera		Li and Bouwer, 2014
			Sesamia inferens	Noctuidae	Lepidoptera	Gao et al., 2010
	Cry1Ac + Cry1F	1	Helicoverpa armigera	Noctuidae	Lepidoptera			Chakrabarti et al., 1998
	Cry1Ac + Cry1Fa	1	Earias insulana	Nolidae	Lepidoptera		Ibargutxi et al., 2008
			Helicoverpa armigera	Noctuidae	Lepidoptera		Ibargutxi et al., 2008
	Cry1Ac + Cry1Ie	1	Ostrinia furnacalis	Crabmidae	Lepidoptera	Jiang et al., 2016	Jiang et al., 2016	Jiang et al., 2016
	Cry1Ac + Cry2Aa	3	Earias insulana	Nolidae	Lepidoptera			Yunus et al., 2011
			Ephestia kuehniella	Pyralidae	Lepidoptera	Tounsi et al., 2005
			Helicoverpa armigera	Noctuidae	Lepidoptera	Liao et al., 2002	Li and Bouwer, 2014
	Cry1Ac + Cry2Ab	3	Earias insulana	Nolidae	Lepidoptera		Ibargutxi et al., 2008
			Helicoverpa armigera	Noctuidae	Lepidoptera	Wei et al., 2015	Ibargutxi et al., 2008; Wei et al., 2015	Ibargutxi et al., 2008; Wei et al., 2015
			Pectinophora gossypiella	Gelechiidae	Lepidoptera		Tabashnik et al., 2013
	Cry1Ac + Cry9Aa	1	Helicoverpa armigera	Noctuidae	Lepidoptera		Li and Bouwer, 2014
	Cry1Ac + Cyt1A	1	Trichoplusia ni	Noctuidae	Lepidoptera	del Rincón-Castro et al., 1999
	Cry1Ac + Vip3Aa	5	Anticarsia gemmatalis	Noctuidae	Lepidoptera	Crialesi et al., 2014
			Chrysodeixis includens	Noctuidae	Lepidoptera	Crialesi et al., 2014
			Grapholita molesta	Tortricidae	Lepidoptera		Ricietto et al., 2016
			Heliothis virescens	Noctuidae	Lepidoptera		Lemes et al., 2014
			Mythimna separata	Noctuidae	Lepidoptera		Yang et al., 2018
	Cry1Ac + Vip3AcAa	1	Helicoverpa armigera	Noctuidae	Lepidoptera		Chen et al., 2017
	Cry1Ac + Vip3Ae	3	Anticarsia gemmatalis	Noctuidae	Lepidoptera	Crialesi et al., 2014
			Chrysodeixis includens	Noctuidae	Lepidoptera	Crialesi et al., 2014	Crialesi et al., 2014
			Heliothis virescens	Noctuidae	Lepidoptera		Lemes et al., 2014
	Cry1Ac + Vip3Af	3	Anticarsia gemmatalis	Noctuidae	Lepidoptera	Crialesi et al., 2014
			Chrysodeixis includens	Noctuidae	Lepidoptera	Crialesi et al., 2014	Crialesi et al., 2014
			Heliothis virescens	Noctuidae	Lepidoptera	Lemes et al., 2014	Lemes et al., 2014
	Cry1Ac + Vip3Ca	1	Mythimna separata	Noctuidae	Lepidoptera		Yang et al., 2018
	Cry1Ah + Vip3Aa	1	Mythimna separata	Noctuidae	Lepidoptera			Yang et al., 2018
	Cry1Ah + Vip3Ca	1	Mythimna separata	Noctuidae	Lepidoptera		Yang et al., 2018
	Cry1Ba + Cry1Ca	2	Epinotia aporema	Tortricidae	Lepidoptera		Sauka et al., 2007
			Spodoptera frugiperda	Noctuidae	Lepidoptera		Costa et al., 2014
	Cry1Ba + Cry1Da	2	Epinotia aporema	Tortricidae	Lepidoptera			Sauka et al., 2007
			Spodoptera frugiperda	Noctuidae	Lepidoptera		Costa et al., 2014
	Cry1Ba + Cyt	1	Spodoptera frugiperda	Noctuidae	Lepidoptera		Costa et al., 2014
	Cry1C + Cry9A	1	Plutella xylostella	Plutellidae	Lepidoptera			Mittal et al., 2007
	Cry1Ca + Cry1Da	2	Epinotia aporema	Tortricidae	Lepidoptera		Sauka et al., 2007
			Spodoptera frugiperda	Noctuidae	Lepidoptera		Costa et al., 2014
	Cry1Ca + Cry1Ea	1	Spodoptera frugiperda	Noctuidae	Lepidoptera			Soares Figueiredo et al., 2019
	Cry1Ca + Cry2Aa	1	Helicoverpa armigera	Noctuidae	Lepidoptera		Li and Bouwer, 2014
	Cry1Ca + Cry9Aa	1	Helicoverpa armigera	Noctuidae	Lepidoptera			Li and Bouwer, 2014
	Cry1Ca + Cyt	1	Spodoptera frugiperda	Noctuidae	Lepidoptera		Costa et al., 2014
	Cry1Ca + Vip3Aa	6	Anticarsia gemmatalis	Noctuidae	Lepidoptera		Crialesi et al., 2014
			Chrysodeixis includens	Noctuidae	Lepidoptera	Crialesi et al., 2014
			Diatraea saccharalis	Crambidae	Lepidoptera			Lemes et al., 2014
			Grapholita molesta	Tortricidae	Lepidoptera	Ricietto et al., 2016		Ricietto et al., 2016
			Heliothis virescens	Noctuidae	Lepidoptera	Lemes et al., 2014
			Spodoptera frugiperda	Noctuidae	Lepidoptera	Lemes et al., 2014		Lemes et al., 2014
	Cry1Ca + Vip3Ae	3	Anticarsia gemmatalis	Noctuidae	Lepidoptera	Crialesi et al., 2014
			Chrysodeixis includens	Noctuidae	Lepidoptera	Crialesi et al., 2014	Crialesi et al., 2014
			Heliothis virescens	Noctuidae	Lepidoptera	Lemes et al., 2014
	Cry1Ca + Vip3Af	3	Anticarsia gemmatalis	Noctuidae	Lepidoptera	Crialesi et al., 2014
			Chrysodeixis includens	Noctuidae	Lepidoptera	Crialesi et al., 2014
			Heliothis virescens	Noctuidae	Lepidoptera	Lemes et al., 2014
	Cry1Ca + Vip3Ca	1	Spodoptera frugiperda	Noctuidae	Lepidoptera	Soares Figueiredo et al., 2019	Soares Figueiredo et al., 2019
	Cry1Da + Cyt	1	Spodoptera frugiperda	Noctuidae	Lepidoptera		Costa et al., 2014
	Cry1Ea + Vip3Aa	2	Anticarsia gemmatalis	Noctuidae	Lepidoptera		Crialesi et al., 2014
			Chrysodeixis includens	Noctuidae	Lepidoptera		Crialesi et al., 2014	Crialesi et al., 2014
	Cry1Ea + Vip3Ae	2	Anticarsia gemmatalis	Noctuidae	Lepidoptera		Crialesi et al., 2014
			Chrysodeixis includens	Noctuidae	Lepidoptera		Crialesi et al., 2014	Crialesi et al., 2014
	Cry1Ea + Vip3Af	2	Anticarsia gemmatalis	Noctuidae	Lepidoptera		Crialesi et al., 2014
			Chrysodeixis includens	Noctuidae	Lepidoptera	Crialesi et al., 2014
	Cry1Ea + Vip3Ca	1	Spodoptera frugiperda	Noctuidae	Lepidoptera			Soares Figueiredo et al., 2019
	Cry1Fa + Vip3Aa	1	Mythimna separata	Noctuidae	Lepidoptera			Yang et al., 2018
	Cry1Fa + Vip3Ca	1	Mythimna separata	Noctuidae	Lepidoptera		Yang et al., 2018
	Cry1Ia + Vip3Aa	4	Spodoptera albula	Noctuidae	Lepidoptera			Bergamasco et al., 2012
			Spodoptera cosmioides	Noctuidae	Lepidoptera		Bergamasco et al., 2012	Bergamasco et al., 2012
			Spodoptera eridania	Noctuidae	Lepidoptera	Bergamasco et al., 2012
			Spodoptera frugiperda	Noctuidae	Lepidoptera			Bergamasco et al., 2012
	Cry1Ie + Vip3Aa	1	Mythimna separata	Noctuidae	Lepidoptera			Yang et al., 2018
	Cry1Ie + Vip3Ca	1	Mythimna separata	Noctuidae	Lepidoptera		Yang et al., 2018
	Cry21Fa + Cry21Ha	1	Caenorhabditis elegans	Rhabditidae	Rhabditida			Iatsenko et al., 2014
	Cry2A + Cyt1A	1	Culex quinquefasciatus	Culicidae	Diptera			Bideshi et al., 2013
	Cry2Aa + Cry9Aa	1	Helicoverpa armigera	Noctuidae	Lepidoptera		Li and Bouwer, 2014
	Cry2Aa + Vip3Aa	1	Mythimna separata	Noctuidae	Lepidoptera		Yang et al., 2018
	Cry2Aa + Vip3Ca	1	Mythimna separata	Noctuidae	Lepidoptera		Yang et al., 2018	Yang et al., 2018
	Cry2Ab + Vip3Aa	1	Spodoptera frugiperda	Noctuidae	Lepidoptera		Soares Figueiredo et al., 2019
	Cry4A + Cry11A	1	Chironomus tepperi	Chironomidae	Diptera		Hughes et al., 2005
	Cry4A + Cry4B + Cry11A + Cyt1A	1	Culex quinquefasciatus	Culicidae	Diptera			Wirth et al., 1997
	Cry4A + Cry4B + Cyt1A	1	Culex quinquefasciatus	Culicidae	Diptera			Wirth et al., 1997
	Cry4A + Cry4B	1	Chironomus tepperi	Chironomidae	Diptera		Hughes et al., 2005
	Cry4A + Cyt1A	1	Chironomus tepperi	Chironomidae	Diptera			Hughes et al., 2005
	Cry4Aa + Cry10Aa	1	Simulium	Simuliidae	Diptera		Monnerat et al., 2014
	Cry4Aa + Cry11Aa	4	Aedes aegypti	Culicidae	Diptera			Poncet et al., 1995
			Anopheles stephensi	Culicidae	Diptera			Poncet et al., 1995
			Culex pipiens	Culicidae	Diptera			Poncet et al., 1995
			Simulium	Simuliidae	Diptera			Monnerat et al., 2014
	Cry4Aa + Cry11Ba	1	Culex pipiens	Culicidae	Diptera			Hayakawa et al., 2017
	Cry4Aa + Cry4Ba + Cry10Aa + Cry11Aa + Cyt1Aa	1	Simulium	Simuliidae	Diptera			Monnerat et al., 2014
	Cry4Aa + Cry4Ba + Cry11Aa + Cyt1Aa	1	Aedes aegypti	Culicidae	Diptera			Crickmore et al., 1995
	Cry4Aa + Cry4Ba + Cry11Aa	3	Aedes aegypti	Culicidae	Diptera			Poncet et al., 1995; Crickmore et al., 1995
			Anopheles stephensi	Culicidae	Diptera			Poncet et al., 1995
			Culex pipiens	Culicidae	Diptera			Poncet et al., 1995
	Cry4Aa + Cry4Ba + Cyt1Aa	1	Aedes aegypti	Culicidae	Diptera			Crickmore et al., 1995
	Cry4Aa + Cry4Ba	6	Aedes aegypti	Culicidae	Diptera			Delecluse et al., 1993; Angsuthanasombat et al., 1992; Poncet et al., 1995
			Anopheles gambiae	Culicidae	Diptera			Angsuthanasombat et al., 1992
			Anopheles stephensi	Culicidae	Diptera			Poncet et al., 1995; Delecluse et al., 1993
			Culex pipiens	Culicidae	Diptera			Poncet et al., 1995; Delecluse et al., 1993
			Culex quinquefasciatus	Culicidae	Diptera			Angsuthanasombat et al., 1992
			Simulium	Simuliidae	Diptera			Monnerat et al., 2014
	Cry4Aa + Cyt1Aa	2	Aedes aegypti	Culicidae	Diptera			Crickmore et al., 1995
			Simulium	Simuliidae	Diptera			Monnerat et al., 2014
	Cry4B + Cry11A	1	Chironomus tepperi	Chironomidae	Diptera	Hughes et al., 2005
	Cry4B + Cyt1A	1	Chironomus tepperi	Chironomidae	Diptera	Hughes et al., 2005
	Cry4Ba + Cry10Aa	1	Simulium	Simuliidae	Diptera			Monnerat et al., 2014
	Cry4Ba + Cry11Aa + Cyt1Aa	1	Anopheles albimanus	Culicidae	Diptera			Fernández-Luna et al., 2010
	Cry4Ba + Cry11Aa	5	Aedes aegypti	Culicidae	Diptera	Poncet et al., 1995	Poncet et al., 1995	Crickmore et al., 1995
			Anopheles albimanus	Culicidae	Diptera			Fernández-Luna et al., 2010
			Anopheles stephensi	Culicidae	Diptera		Poncet et al., 1995	Poncet et al., 1995
			Culex pipiens	Culicidae	Diptera			Poncet et al., 1995
			Simulium	Simuliidae	Diptera			Monnerat et al., 2014
	Cry4Ba + Cyt1Aa	3	Aedes aegypti	Culicidae	Diptera			Crickmore et al., 1995; Cantón et al., 2011
			Anopheles albimanus	Culicidae	Diptera			Fernández-Luna et al., 2010
			Simulium	Simuliidae	Diptera			Monnerat et al., 2014
	Cry4Ba + Cyt2Aa	2	Aedes aegypti	Culicidae	Diptera			Promdonkoy et al., 2005; Kaikaew et al., 2016
			Culex quinquefasciatus	Culicidae	Diptera			Promdonkoy et al., 2005
	Cry5Ba + Cry6Aa	2	Meloidogyne incognita	Meloidogynidae	Rhabditida			Peng et al., 2011
			Caenorhabditis elegans	Rhabditidae	Rhabditida		Yu et al., 2014	Yu et al., 2014
	Cry9Aa + Vip3Aa	2	Chilo suppressalis	Crambidae	Lepidoptera		Wang et al., 2018	Wang et al., 2018
			Ostrinia furnacalis	Crabmidae	Lepidoptera		Wang et al., 2018	Wang et al., 2018
	Cry9Ca + Vip3Aa	1	Plutella xylostella	Plutellidae	Lepidoptera		Dong et al., 2012
	Cry10Aa + Cry11Aa	1	Simulium	Simuliidae	Diptera			Monnerat et al., 2014
	Cry10Aa + Cyt1Aa	1	Aedes aegypti	Culicidae	Diptera			Hernández-Soto et al., 2009
	Cry11A + Cyt1A	3	Aedes aegypti	Culicidae	Diptera			Wu et al., 1994
			Chironomus tepperi	Chironomidae	Diptera	Hughes et al., 2005
			Culex quinquefasciatus	Culicidae	Diptera			Wirth et al., 1997, 2005
	Cry11A + Cyt1Aa	2	Culex quinquefasciatus	Culicidae	Diptera			Wirth et al., 2004
			Simulium	Simuliidae	Diptera			Monnerat et al., 2014
	Cry11Aa + Cry11Ba	1	Culex pipiens	Culicidae	Diptera		Hayakawa et al., 2017
	Cry11Aa + Cyt1Aa	3	Aedes aegypti	Culicidae	Diptera	Perez et al., 2005		Crickmore et al., 1995; Perez et al., 2005; López-Diaz et al., 2013
			Anopheles albimanus	Culicidae	Diptera			Fernández-Luna et al., 2010
			Culex quinquefasciatus	Culicidae	Diptera			Chang et al., 1993
	Cry11B + Cyt1A	1	Culex quinquefasciatus	Culicidae	Diptera	Wirth et al., 1998	Wirth et al., 1998	Wirth et al., 1998
	Cry11B + Cyt1Aa	2	Culex quinquefasciatus	Culicidae	Diptera		Wirth et al., 2004	Wirth et al., 2004
			Culex quinquefasciatus	Culicidae	Diptera
	Cry11Bb + Cry29Aa + Cry30Aa	3	Aedes aegypti	Culicidae	Diptera			Juárez-Pérez et al., 2003
			Anopheles stephensi	Culicidae	Diptera		Juárez-Pérez et al., 2003
			Culex pipiens	Culicidae	Diptera		Juárez-Pérez et al., 2003
	Cry11Bb + Cry29Aa	3	Aedes aegypti	Culicidae	Diptera			Juárez-Pérez et al., 2003
			Anopheles stephensi	Culicidae	Diptera	Juárez-Pérez et al., 2003
			Culex pipiens	Culicidae	Diptera		Juárez-Pérez et al., 2003
	Cry11Bb + Cry30Aa	3	Aedes aegypti	Culicidae	Diptera		Juárez-Pérez et al., 2003
			Anopheles stephensi	Culicidae	Diptera		Juárez-Pérez et al., 2003
			Culex pipiens	Culicidae	Diptera		Juárez-Pérez et al., 2003
	Cry55Aa + Cry5Ba + Cry6Aa	1	Meloidogyne incognita	Meloidogynidae	Rhabditida		Peng et al., 2011
	Cry55Aa + Cry5Ba	1	Meloidogyne incognita	Meloidogynidae	Rhabditida		Peng et al., 2011
	Cry55Aa + Cry6Aa	1	Meloidogyne incognita	Meloidogynidae	Rhabditida			Peng et al., 2011
	Cyt2Aa + Vip3Aa	5	Chilo suppressalis	Crambidae	Lepidoptera			Yu et al., 2012
			Chironomus tepperi	Chironomidae	Diptera			Yu et al., 2012
			Culex quinquefasciatus	Culicidae	Diptera	Yu et al., 2012
			Helicoverpa armigera	Noctuidae	Lepidoptera		Yu et al., 2012
			Spodoptera exigua	Noctuidae	Lepidoptera			Yu et al., 2012
	References
	Angsuthanasombat, C., Crickmore, N. & Ellar, D. J. Comparison of Bacillus thuringiensis subsp. israelensis CryIVA and CryIVB cloned toxins reveals synergism in vivo. FEMS Microbiol. Lett. 94, 63–68 (1992).
	Azizoglu, U., Ayvaz, A., Yilmaz, S. & Temizgul, R. The synergic and antagonistic activity of Cry1Ab and Cry2Aa proteins against lepidopteran pests. J. Appl. Entomol. 140, 223–227 (2016).
	Bergamasco, V. B., Mendes, D. R. P., Fernandes, O. A., Desidério, J. A. & Lemos, M. V. F. Bacillus thuringiensis Cry1Ia10 and Vip3Aa protein interactions and their toxicity in Spodoptera spp. (Lepidoptera). J. Invertebr. Pathol. 112, 152–158 (2013).
	Bideshi, D. K. et al. Intermolecular interaction between Cry2Aa and Cyt1Aa and its effect on larvicidal activity against Culex quinquefasciatus. J. Microbiol. Biotechnol. 23, 1107–1115 (2013).
	Cantón, P. E., Reyes, E. Z., De Escudero, I. R., Bravo, A. & Soberón, M. Binding of Bacillus thuringiensis subsp. israelensis Cry4Ba to Cyt1Aa has an important role in synergism. Peptides 32, 595–600 (2011).
	Chakrabarti, S., Mandaokar, A. D., Kumar, P. A. & Sharma, R. Synergistic effect of Cry1Ac and Cry1F δ-endotoxon of Bacillus thuringiensis on cotton bollworm, Helicoverpa armigera. Curr. Sci. 75, 663–664 (1998).
	Chang, C., Yu, Y. M., Dai, S. M., Law, S. K. & Gill, S. S. High-level cryIVD and cytA gene expression in Bacillus thuringiensis does not require the 20-kilodalton protein, and the coexpressed gene products are synergistic in their toxicity to mosquitoes. Appl. Environ. Microbiol. 59, 815–821 (1993).
	Chen, W. B. et al. Transgenic cotton co-expressing chimeric Vip3AcAa and Cry1Ac confers effective protection against Cry1Ac-resistant cotton bollworm. Transgenic Res. 26, 763–774 (2017).
	Costa, M. L. M., Lana, U. G. P., Barros, E. C., Paiva, L. V. & Valicente, F. H. Molecular Characterization of Bacillus thuringiensis cyt Genes and Their Effect Against Fall Armyworm, Spodoptera frugiperda. J. Agric. Sci. 6, 128–137 (2014).
	Crialesi-Legori, P. C. B. et al. Interaction of Cry1 and Vip3A proteins of Bacillus thuringiensis for the control of lepidopteran insect pests. Pesqui. Agropecu. Bras. 49, 79–87 (2014).
	Crickmore, N., Bone, E. J., Williams, J. A. & Ellar, D. J. Contribution of the individual components of the δ-endotoxin crystal to the mosquitocidal activity of Bacillus thuringiensis subsp. israelensis. FEMS Microbiol. Lett. 131, 249–254 (1995).
	Del Rincón-Castro, M. C., Barajas-Huerta, J. & Ibarra, J. E. Antagonism between Cry1Ac1 and Cyt1A1 toxins of Bacillus thuringiensis. Appl. Environ. Microbiol. 65, 2049–2053 (1999).
	Delecluse, A., Poncet, S., Klier, A. & Rapoport, G. Expression of cryIVA and cryIVB genes, independently or in combination, in a crystal-negative strain of Bacillus thuringiensis subsp. israelensis. Appl. Environ. Microbiol. 59, 3922–3927 (1993).
	Dong, F. et al. Fusing the vegetative insecticidal protein Vip3Aa7 and the N terminus of Cry9Ca improves toxicity against Plutella xylostella larvae. Appl. Microbiol. Biotechnol. 96, 921–929 (2012).
	Fernández-Luna, M. T. et al. Single concentration tests show synergism among Bacillus thuringiensis subsp. israelensis toxins against the malaria vector mosquito Anopheles albimanus. J. Invertebr. Pathol. 104, 231–233 (2010).
	Filho, O. G. et al. Susceptibility of the coffee leaf miner (Perileucoptera spp.) to Bacillus thuringiensis δ-endotoxins: A model for transgenic perennial crops resistant to endocarpic insects. Curr. Microbiol. (1998). doi:10.1007/PL00006763
	Gao, Y. et al. Screen of Bacillus thuringiensis toxins for transgenic rice to control Sesamia inferens and Chilo suppressalis. J. Invertebr. Pathol. 105, 11–15 (2010).
	Graser, G., Walters, F. S., Burns, A., Sauve, A. & Raybould, A. A General Approach to Test for Interaction among Mixtures of Insecticidal Proteins Which Target Different Orders of Insect Pests. J. Insect Sci. 17, 1–12 (2017).
	Hayakawa, T. et al. Bacillus thuringiensis Cry11Ba works synergistically with Cry4Aa but not with Cry11Aa for toxicity against mosquito Culex pipiens (Diptera: Culicidae) larvae. Appl. Entomol. Zool. 52, (2017).
	Hernández-Soto, A., Del Rincón-Castro, M. C., Espinoza, A. M. & Ibarra, J. E. Parasporal body formation via overexpression of the Cry10Aa toxin of Bacillus thuringiensis subsp. israelensis, and Cry10Aa-Cyt1Aa synergism. Appl. Environ. Microbiol. 75, (2009).
	Hughes, P. A. et al. Response of larval Chironomus tepperi (Diptera: Chironomidae) to individual Bacillus thuringiensis var. israelensis toxins and toxin mixtures. J. Invertebr. Pathol. 88, 34–39 (2005).
	Iatsenko, I., Boichenko, I. & Sommer, R. J. Bacillus thuringiensis DB27 produces two novel protoxins, Cry21Fa1 and Cry21Ha1, which act synergistically against nematodes. Appl. Environ. Microbiol. 80, 3266–3275 (2014).
	Ibargutxi, M. A., Muñoz, D., Escudero, I. R. de & Caballero, P. Interactions between Cry1Ac, Cry2Ab, and Cry1Fa Bacillus thuringiensis toxins in the cotton pests Helicoverpa armigera (Hübner) and Earias insulana (Boisduval). Biol. Control 47, 89–96 (2008).
	Jiang, F., Zhang, T., Bai, S., Wang, Z. & He, K. Evaluation of Bt corn with pyramided genes on efficacy and insect resistance management for the Asian corn borer in China. PLoS One 11, 1–11 (2016).
	Juárez-Pérez, V., Porcar, M., Orduz, S. & Delécluse, A. Cry29A and Cry30A: Two Novel δ-endotoxins Isolated from Bacillus thuringiensis serovar medellin. Syst. Appl. Microbiol. 26, 502–504 (2003).
	Kaikaew, A., Promptmas, C. & Angsuthanasombat, C. Importance of Thr328 and Thr369 for functional maintenance of two receptor-binding β-hairpins of the Bacillus thuringiensis Cry4Ba toxin: Implications for synergistic interactions with Cyt2Aa2. Biochem. Biophys. Res. Commun. 469, 698–703 (2016).
	Lee, M. K., Curtiss, A., Alcantara, E. & Dean, D. H. Synergistic effect of the Bacillus thuringiensis toxins CryIAa and CryIAc on the gypsy moth, Lymantria dispar. Appl. Environ. Microbiol. 62, 583–6 (1996).
	Lemes, A. R. N. et al. Synergism and antagonism between Bacillus thuringiensis Vip3A and Cry1 proteins in Heliothis virescens, Diatraea saccharalis and Spodoptera frugiperda. PLoS One 9, e107196 (2014).
	Li, H. & Bouwer, G. Evaluation of the synergistic activities of Bacillus thuringiensis Cry proteins against Helicoverpa armigera (Lepidoptera: Noctuidae). J. Invertebr. Pathol. 121, 7–13 (2014).
	Liao, C., Heckel, D. G. & Akhurst, R. Toxicity of Bacillus thuringiensis insecticidal proteins for Helicoverpa armigera and Helicoverpa punctigera (Lepidoptera: Noctuidae), major pests of cotton. J. Invertebr. Pathol. 80, 55–63 (2002).
	López-Diaz, J. A., Cantón, P. E., Gill, S. S., Soberón, M. & Bravo, A. Oligomerization is a key step in Cyt1Aa membrane insertion and toxicity but not necessary to synergize Cry11Aa toxicity in Aedes aegypti larvae. Environ. Microbiol. 15, 3030–3039 (2013).
	Mittal, A., Kumari, A., Kalia, V., Singh, D. & Gujar, G. Spatial and temporal baseline susceptibility of diamondback moth, Plutella xylostella (Linnaeus) to Bacillus thuringiensis subsp. kurstaki spore crystal complex. Biopestic. Int 3, 58–70 (2007).
	Monnerat, R. et al. Synergistic activity of Bacillus thuringiensis toxins against Simulium spp. larvae. J. Invertebr. Pathol. 121, 70–73 (2014).
	Pang, A. S. D., Gringorten, J. L. & Van Frankenhuyzen, K. Interaction between Cry9Ca and two Cry1A δ-endotoxins from Bacillus thuringiensis in larval toxicity and binding to brush border membrane vesicles of the spruce budworm, Choristoneura fumiferana Clemens. FEMS Microbiol. Lett. 215, 109–114 (2002).
	Peng, D. et al. Synergistic activity between Bacillus thuringiensis Cry6Aa and Cry55Aa toxins against Meloidogyne incognita. Microb. Biotechnol. 4, 794–798 (2011).
	Perez, C. et al. Bacillus thuringiensis subsp. israelensis Cyt1Aa synergizes Cry11Aa toxin by functioning as a membrane-bound receptor. Proc. Natl. Acad. Sci. 102, 18303–18308 (2005).
	Poncet, S., Delécluse, A., Klier, A. & Rapoport, G. Evaluation of Synergistic Interactions among the CryIVA, CryIVB, and CryIVD Toxic Components of B. thuringiensis subsp. israelensis Crystals. J. Invertebr. Pathol. 66, 131–135 (1995).
	Promdonkoy, B., Promdonkoy, P. & Panyim, S. Co-expression of Bacillus thuringiensis Cry4Ba and Cyt2Aa2 in Escherichia coli revealed high synergism against Aedes aegypti and Culex quinquefasciatus larvae. FEMS Microbiol. Lett. 252, 121–126 (2005).
	Raybould, A., Graser, G., Hill, K. & Ward, K. Ecological risk assessments for transgenic crops with combined insect-resistance traits: The example of Bt11×MIR604 maize. J. Appl. Entomol. 136, 27–37 (2012).
	Ricietto, A. P. S., Gomis-Cebolla, J., Vilas-Bôas, G. T. & Ferré, J. Susceptibility of Grapholita molesta (Busck, 1916) to formulations of Bacillus thuringiensis, individual toxins and their mixtures. J. Invertebr. Pathol. 141, 1–5 (2016).
	Sauka, D. H., Sánchez, J., Bravo, A. & Benintende, G. B. Toxicity of Bacillus thuringiensis δ-endotoxins against bean shoot borer (Epinotia aporema Wals.) larvae, a major soybean pest in Argentina. J. Invertebr. Pathol. 94, 125–129 (2007).
	Sharma, P., Nain, V., Lakhanpaul, S. & Kumar, P. A. A. Synergistic activity between Bacillus thuringiensis Cry1Ab and Cry1Ac toxins against maize stem borer (Chilo partellus Swinhoe). Lett. Appl. Microbiol. 51, 42–47 (2010).
	Soares Figueiredo, C., Nunes Lemes, A. R., Sebastião, I. & Desidério, J. A. Synergism of the Bacillus thuringiensis Cry1, Cry2, and Vip3 Proteins in Spodoptera frugiperda Control. Appl. Biochem. Biotechnol. 188, 798–809 (2019).
	Tabashnik, B. E. et al. Efficacy of genetically modified Bt toxins alone and in combinations against pink bollworm resistant to Cry1Ac and Cry2Ab. PLoS One 8, e80496 (2013).
	Tounsi, S., Dammak, M., Rebaî, A. & Jaoua, S. Response of larval Ephestia kuehniella (Lepidoptera: Pyralidae) to individual Bacillus thuringiensis kurstaki toxins and toxin mixtures. Biol. Control 35, 27–31 (2005).
	Wang, Z. et al. Specific binding between Bacillus thuringiensis Cry9Aa and Vip3Aa toxins synergizes their toxicity against Asiatic rice borer (Chilo suppressalis). J. Biol. Chem. 293, 11447–11458 (2018).
	Wei, J. et al. Cross-resistance and interactions between Bt toxins Cry1Ac and Cry2Ab against the cotton bollworm. Sci. Rep. 5, 7714 (2015).
	Wirth, M. C., Georghiou, G. P. & Federici, B. A. CytA enables CryIV endotoxins of Bacillus thuringiensis to overcome high levels of CryIV resistance in the mosquito , Culex quinquefasciatus. Proc. Natl. Acad. Sci. USA 94, 10536–10540 (1997).
	Wirth, M. C., Delécluse, A., Federici, B. A. & Walton, W. E. Variable cross-resistance to Cry11B from Bacillus thuringiensis subsp. jegathesan in Culex quinquefasciatus (Diptera: Culicidae) resistant to single or multiple toxins of Bacillus thuringienisis subsp. israelensis. Appl. Environ. Microbiol. 64, 4174–4179 (1998).
	Wirth, M. C., Jiannino, J. A., Federici, B. A. & Walton, W. E. Synergy between toxins of Bacillus thuringiensis subsp. israelensis and Bacillus sphaericus. J. Med. Entomol. 41, 935–941 (2004).
	Wirth, M. C., Jiannino, J. A., Federici, B. A. & Walton, W. E. Evolution of resistance toward <i>Bacillus sphaericus or a mixture of B. sphaericus+Cyt1A from Bacillus thuringiensis, in the mosquito, Culex quinquefasciatus (Diptera: Culicidae). J. Invertebr. Pathol. 88, 154–162 (2005).
	Wu, D., Johnson, J. J. & Federici, B. A. Synergism of mosquitocidal toxicity between CytA and CrylVD proteins using inclusions produced from cloned genes of Bacillus thuringiensis. Mol. Microbiol. 13, 965–972 (1994).
	Xue, J. L., Cai, Q. X., Zheng, D. S. & Yuan, Z. M. The synergistic activity between Cry1Aa and Cry1C from Bacillus thuringiensis against Spodoptera exigua and Helicoverpa armigera. Lett. Appl. Microbiol. 40, 460–465 (2005).
	Yang, J. et al. Insecticidal activity and synergistic combinations of ten different Bt toxins against Mythimna separata (Walker). Toxins (Basel). 10, 1–10 (2018).
	Yu, X. et al. Co-expression and synergism analysis of Vip3Aa29 and Cyt2Aa3 insecticidal proteins from Bacillus thuringiensis. Curr. Microbiol. 64, 326–331 (2012).
	Yu, Z. et al. Bacillus thuringiensis Cry6A exhibits nematicidal activity to Caenorhabditis elegans bre mutants and synergistic activity with Cry5B to C. elegans. Lett. Appl. Microbiol. 58, 511–519 (2014).
	Yunus, F. N., Makhdoom, R. & Raza, G. Synergism between Bacillus thuringiensis toxins Cry1Ac and Cry2Aa against Earias vitella (Lepidoptera). Pak. J. Zool. 43, 575–580 (2011).
